# Supplementary material for: Transcriptional diversity in specific synaptic gene sets discriminates cortical neuronal identity
Source: Biol Direct. 2023 May 9;18:22. doi: 10.1186/s13062-023-00372-y (PMC10170694; doi:10.1186/s13062-023-00372-y)
Supplement: Supplementary file 1 — Additional file 1. Table S1. Ranked list of synaptic genes according to their maximum cell type specificity. [file 13062_2023_372_MOESM1_ESM.csv]

rank	gene	max_specificity
1	CHRNA10	0.991820928187032
2	GPER1	0.970372658525815
3	SLC22A2	0.962066195830074
4	CDH1	0.954942009930473
5	PDYN	0.943242732668843
6	SCN10A	0.921703043082716
7	SLC6A3	0.921015664535172
8	FGG	0.888869810917512
9	ABI3	0.887855057599149
10	SYNGR2	0.8384889402874
11	PLD1	0.832108458634425
12	SLC2A4	0.797574384283678
13	SLC10A4	0.792975866595564
14	CHRNA6	0.781518507535756
15	SLC18A3	0.777134852706105
16	GRIN2C	0.770834900277978
17	CBLN1	0.73577607134453
18	ADRB2	0.725818531702501
19	P2RX1	0.691424382090508
20	SYT2	0.69037001361197
21	RAPSN	0.686726972068065
22	CPLX3	0.679525540817628
23	ANXA1	0.679455902960931
24	NTNG2	0.67585545134098
25	ACTBL2	0.670545422195511
26	RAB17	0.667608377226553
27	PLCB3	0.663376862004445
28	DOCK1	0.653871424952563
29	HTR3A	0.648658089942069
30	HAPLN1	0.647600868050128
31	NDRG1	0.629440898027328
32	PTPRO	0.626830405269686
33	WNT7A	0.616932945760178
34	GHSR	0.608276104468827
35	SYT6	0.607761494760255
36	UNC13C	0.593480449045853
37	SCN11A	0.592338087980314
38	CADPS2	0.591564104873762
39	SLC17A6	0.584522760548339
40	FGA	0.577152031662513
41	GABRR2	0.562472102162474
42	GRIN3A	0.56074108945155
43	GRM4	0.558346633630913
44	PSD2	0.553369571103458
45	CHRNB4	0.549682971503382
46	ACAN	0.546212737128957
47	FZD5	0.546109749475441
48	PTPRZ1	0.539292476458975
49	FILIP1	0.534680922103423
50	PENK	0.530232037789344
51	ABLIM3	0.524648851464984
52	STON2	0.521866569312093
53	P2RX2	0.514859819089468
54	BCAS1	0.512738939665758
55	P2RY1	0.511937760583915
56	ADORA2A	0.510611802283412
57	DRD2	0.510132495383157
58	SLC17A8	0.508142901161841
59	PLXND1	0.506743114482522
60	BAIAP3	0.499766657843291
61	NRG1	0.499317153899523
62	C1QL2	0.489090265173164
63	HAP1	0.488558767186135
64	C1QL1	0.48830190419821
65	TMEM163	0.487825077329143
66	GABRR1	0.482639400524568
67	CNR1	0.482272279243069
68	BCAN	0.481052093515431
69	WFS1	0.476500314913725
70	VCAN	0.475456364673717
71	OPRD1	0.474118335256156
72	CALB1	0.47192352796698
73	NTN1	0.470604590125944
74	ANO2	0.463562856548577
75	GABRA6	0.453879403838231
76	ADORA2B	0.448635446583635
77	GRID2	0.445879276458278
78	ITPR3	0.4447315181456
79	SYDE2	0.441943188708452
80	ROR2	0.438673198552152
81	SV2C	0.437137538629579
82	ANO1	0.432428227399814
83	EPS8	0.426901231905354
84	TUBB2B	0.418220919617351
85	ITGB5	0.410608574700926
86	CLSTN2	0.410271554116241
87	LAMA4	0.40863842800339
88	P2RY2	0.407445655813469
89	FLNA	0.403466380615599
90	CTBP2	0.402863561822437
91	CACNA2D1	0.400974506813873
92	RAB3B	0.400418211213483
93	CHRNA3	0.399588265599441
94	DGKB	0.398362175867879
95	DNM2	0.395652136251933
96	KCNC2	0.394985835461455
97	STX2	0.393451974942162
98	CHRM2	0.388724715609855
99	OPRK1	0.377962795933998
100	CHRNB3	0.375125306011164
101	GRM1	0.369888370603423
102	TNC	0.367013051727938
103	APOE	0.366912693860898
104	CALB2	0.366636513097786
105	ACTC1	0.365876549788295
106	NOS1	0.362195868392248
107	SLC6A2	0.361260776847483
108	DOCK10	0.358092309110233
109	SYDE1	0.35641391878653
110	SCRIB	0.356317681174661
111	DRD5	0.355821510816907
112	DISC1	0.355086110400406
113	CNTN2	0.352506672065952
114	DACT1	0.352325519921932
115	ALK	0.351852749087165
116	GLRA3	0.351088341793934
117	ATP6V1B1	0.348381959590368
118	CACNA1H	0.345640534576889
119	SLC8A3	0.344410736958233
120	GPC1	0.343223134909417
121	AURKA	0.340627889487832
122	DRD4	0.340447398349214
123	TANC1	0.339808713391307
124	SEMA3F	0.337267358875632
125	SPARC	0.335740905959505
126	HOMER2	0.33513784394368
127	SLC29A1	0.334855254002506
128	ATP2B4	0.333822794566928
129	RAB33B	0.330808581376486
130	FLRT3	0.330471057163155
131	MDGA1	0.33019219823396
132	HTR7	0.329171933640606
133	CNN3	0.328894669898197
134	SLC6A5	0.324855758938063
135	ADRA1A	0.320806778247792
136	GLRA1	0.320380247356151
137	PPP1R1B	0.31877173586567
138	CACNA1C	0.317516279222492
139	ARC	0.317035840989598
140	CHRNE	0.3168695745357
141	FZD1	0.316737110495866
142	SLC6A1	0.31582187777225
143	PLG	0.313389550706137
144	DRD1	0.310617037177038
145	GSG1L	0.310347514044007
146	DLG5	0.308310899339772
147	YES1	0.307090991471421
148	RGS14	0.306331255008134
149	NTNG1	0.304083518047172
150	CNTNAP4	0.303913720048301
151	ERC2	0.303394480587286
152	CHRNG	0.30156970626025
153	PACSIN2	0.301109565926847
154	GAD2	0.298938284029355
155	GABRE	0.297032716668608
156	TENM4	0.29651294318404
157	CHRM4	0.296413748011743
158	ITGB3	0.295702926489991
159	KCNC1	0.294797828777762
160	PTPRF	0.293671507480955
161	CBLN2	0.293094922459732
162	SYNPR	0.29070565497406
163	ERBB4	0.290127699318448
164	SHISA6	0.289917106098229
165	STXBP4	0.289673731945037
166	C1QL3	0.287569615350387
167	KCNA3	0.28691982186415
168	IL1RAPL2	0.286552701902134
169	CDH13	0.283602163727058
170	EPHA4	0.283434153477016
171	AP1S2	0.283396565188631
172	GABRA5	0.281737263499017
173	PLAT	0.281623209989854
174	SLC6A4	0.280055992684297
175	DCC	0.279397082438091
176	NRP1	0.279039768128003
177	WNT3A	0.278373630269253
178	CALD1	0.278133524012479
179	WNT5A	0.277815612698834
180	ADRA2A	0.276749798570029
181	CPLX1	0.275907720396298
182	GABRD	0.275840334872689
183	CACNG5	0.273610112384519
184	CHRNA7	0.273355376851379
185	SRGN	0.272931862525959
186	GRIP1	0.272630734267977
187	HIP1R	0.271831012517432
188	PRKCD	0.268682919614281
189	LAMA5	0.2685147193302
190	CACNG4	0.267453387825589
191	NR3C2	0.266504049699553
192	AXIN1	0.266444978047699
193	ARF6	0.266440548074404
194	RPS19	0.266390323582653
195	ADCY8	0.265523976080319
196	RELA	0.265457601791039
197	HTR1A	0.262946014828968
198	GPC4	0.261644102997211
199	RGS9	0.261308949858527
200	LRRK2	0.259241097020904
201	EPHA3	0.258738963391805
202	GRIK1	0.258303687314059
203	PTN	0.258045724179377
204	PPP3CC	0.257787429473647
205	GLRA2	0.257556625434707
206	WNK1	0.25658147982057
207	CDH9	0.255448160382903
208	ITPKA	0.255191112330517
209	NEFH	0.255188862799418
210	TIAM1	0.253632361008081
211	GRASP	0.252717470592287
212	CHRNA9	0.252617217377706
213	VAMP1	0.252151298162378
214	MYO6	0.250762117264316
215	FXYD6	0.249569290881999
216	NPTX2	0.249169355777241
217	CRKL	0.248880866677511
218	MAPK3	0.248681463946211
219	WLS	0.248370312795632
220	SHISA9	0.245491803737886
221	APH1A	0.244763757503805
222	GPC6	0.244572603009953
223	DICER1	0.243483079583221
224	RIMS3	0.243478773031566
225	WASF2	0.243155092822777
226	RPS27	0.242684544798409
227	GIT2	0.242650097277157
228	PLCG1	0.24208234981945
229	P2RX3	0.240683722542685
230	CHRNA5	0.240492885742268
231	GRIN3B	0.239172847368113
232	CAMK4	0.238526385221491
233	LZTS3	0.237184608827315
234	SLC1A6	0.236954851579816
235	TRIO	0.236647015675034
236	GAD1	0.235384233365214
237	PPFIA2	0.235198763688181
238	HIP1	0.234231811823376
239	NEFM	0.232240943130966
240	ITGA8	0.230383224639197
241	IL1RAPL1	0.229089453317404
242	EPHB1	0.227499294025078
243	KCNJ2	0.226557571228225
244	STX3	0.226426866159831
245	ARHGAP22	0.224924471287788
246	RAB26	0.223994442396297
247	PCDH8	0.22349268626336
248	SIPA1L1	0.223443761235835
249	UNC13B	0.222225600908487
250	MARCKS	0.221963035182655
251	P2RX6	0.221675936476371
252	ATP6V0A4	0.221542509437387
253	SLITRK2	0.221174623436898
254	PRKCG	0.220576200941088
255	P2RX7	0.220146292487121
256	SLC1A2	0.21900350090691
257	SLC1A7	0.21855825583312
258	HOMER3	0.218008030538009
259	GLRA4	0.217632019557638
260	SIRT2	0.217073103081397
261	GRIK4	0.2166774698831
262	CACNA1D	0.215724510100645
263	SORCS3	0.213139445486644
264	IL1RAP	0.212986794407656
265	NRN1	0.21275949654077
266	BCL11A	0.2124165940241
267	RAB27B	0.212132792150127
268	TENM2	0.211691542850043
269	RPL37	0.211629855067355
270	PLEKHA5	0.21126335359671
271	IQSEC2	0.210124601358484
272	LIN7C	0.210108215871392
273	KCND3	0.210068396008943
274	PCDH15	0.209379307889465
275	HTR1B	0.208927602407752
276	DOC2B	0.208740428374577
277	AKAP12	0.208475726359857
278	CACNG3	0.208467080717921
279	NPTX1	0.207219188522815
280	SYT9	0.207196261280001
281	GRM3	0.206017132104452
282	NEFL	0.20575307857002
283	AP1G1	0.204982663322796
284	RPL23A	0.204514755067787
285	DAGLA	0.204380347063256
286	KCNA4	0.204012452098577
287	MPP2	0.203921019647424
288	RTN4R	0.20389728557757
289	KCNH1	0.203748379786146
290	STX16	0.203287964864562
291	GRIP2	0.202861443959472
292	RPL32	0.202131474357724
293	SLC30A3	0.201207556580234
294	MTOR	0.200740223558755
295	RPL13	0.200607070576553
296	EFNB1	0.200446971126122
297	PPFIBP2	0.200443926143766
298	PLCXD3	0.20035461099384
299	KALRN	0.19966644776348
300	BIN1	0.199250138975796
301	L1CAM	0.197807126693492
302	RAB3C	0.197370272522814
303	MDGA2	0.196163949231191
304	RPL18A	0.195489655981721
305	RIMBP2	0.195290515090563
306	ACHE	0.195226838123922
307	MAGI1	0.194859908086496
308	GRM7	0.194672776813817
309	SEMA3A	0.194435576652336
310	EFNB2	0.194044371256474
311	P2RY4	0.193967489163329
312	ADD3	0.193403105812224
313	FYN	0.193053972706014
314	SCN1A	0.1929502584244
315	SYNPO	0.192465498499623
316	GRIK3	0.191925521949481
317	DTNBP1	0.191267692441664
318	MAGI3	0.190883030090816
319	FBXO2	0.190792143571894
320	MYO5B	0.19075952157719
321	RPL35	0.190680604876581
322	NOS1AP	0.190582023676886
323	TENM3	0.190501185096118
324	NRXN3	0.189964099557144
325	KCNB1	0.18979015087075
326	LPAR2	0.189476549783593
327	NPTXR	0.189030132139802
328	CPLX2	0.188960942778666
329	OPRM1	0.188928448519243
330	VGF	0.188864385886286
331	CHRNA1	0.188602298789131
332	ARHGEF15	0.188328902358394
333	RPS23	0.18803996822719
334	PTPRS	0.187619514008217
335	ABL2	0.187239184040479
336	RPS24	0.187204373366016
337	ADORA1	0.187203713876942
338	PPFIA1	0.187168997913449
339	ALDOC	0.186931858696469
340	RPL27A	0.186762805845408
341	CPEB3	0.186290921234691
342	SYN3	0.186074024108427
343	SYNJ2	0.185569805890819
344	RAPGEF4	0.185351366172984
345	RPS14	0.184852398745431
346	MAGI2	0.184724404012731
347	IGSF9B	0.184523021191443
348	RPS8	0.184027528321059
349	HTR2A	0.184008414744279
350	CNTN6	0.183732591609341
351	NRGN	0.183168704886067
352	KCNC3	0.182903888190932
353	GRM8	0.182820204810507
354	CAMKV	0.182532424218633
355	RPL37A	0.182330609809196
356	SLC16A3	0.182092034880942
357	CAMK2A	0.181816256374737
358	RPS28	0.181458676759599
359	RGS7BP	0.181383222839893
360	HOMER1	0.181280958101976
361	SHANK3	0.181034763663411
362	RAB8B	0.18064178008913
363	PPP3CA	0.180612237500831
364	RPL36	0.180253149285488
365	RPS21	0.180198983198664
366	USP46	0.180183550273448
367	PTK2B	0.180036226069813
368	AKAP5	0.180019632126986
369	PRKCB	0.179367618958472
370	SPARCL1	0.179323942207681
371	TENM1	0.179035033847721
372	DAPK1	0.178960381975686
373	SLC6A11	0.178922487939832
374	EFNB3	0.178505254705433
375	MPDZ	0.178470044036593
376	RPL30	0.178194977019417
377	SYNGR4	0.178053280978638
378	CNTN5	0.177905417352721
379	STX1A	0.176862237913056
380	RPL7	0.176177159458374
381	SH3GL3	0.176158096910731
382	RPL9	0.17609132508926
383	SLC17A7	0.175494612032722
384	LAMB2	0.175274571285446
385	GHRL	0.17504810678492
386	SLC30A1	0.174907330167026
387	LRRC4	0.174772402648811
388	EGLN1	0.174095839945457
389	CNKSR2	0.174086621638739
390	SLC8A1	0.174053238412332
391	PPP1CC	0.173724873756025
392	SFPQ	0.173323375350775
393	LRRC7	0.173075858021456
394	ELAVL4	0.173019695095036
395	DGCR8	0.172457015357381
396	MYO9A	0.172263500711563
397	CDH23	0.172246172380804
398	BEGAIN	0.171730968567108
399	PUM2	0.1715532502787
400	PTPRD	0.170823418538296
401	ATP8A1	0.170729633211396
402	ADRA2C	0.170085355396632
403	SORT1	0.170036849065803
404	NRXN1	0.169621041835162
405	LYN	0.169578828880763
406	KCNN2	0.169462663546612
407	RPS18	0.169213369522771
408	DLG4	0.168966951764805
409	RPL3	0.16847434040605
410	ADRB1	0.168453055339968
411	LRRTM4	0.168428993743859
412	ACTN1	0.168407489560684
413	FZD4	0.168144311300216
414	PRKCA	0.168096933079573
415	EEF1D	0.168084529825955
416	SLC18A1	0.168055036126761
417	CDH6	0.167483090508703
418	SGIP1	0.167260683563927
419	GRIK2	0.167222369198395
420	LIN7A	0.167141590406611
421	LZTS1	0.166726696830058
422	PRKAR2B	0.166662689265143
423	CTNNB1	0.166472342365297
424	GABRA2	0.166148403451835
425	HPCA	0.166012972019681
426	LRFN3	0.165849416647096
427	MAP2K1	0.165639554859999
428	KCND2	0.165359841378691
429	SLC32A1	0.165319926623014
430	RPS15A	0.164880783187507
431	SV2B	0.164596440875828
432	NRP2	0.163879322940416
433	ABHD17C	0.163815141260331
434	SPTB	0.163569013947522
435	PCDH17	0.163494299009381
436	PAK1	0.163219185548906
437	GRIN2D	0.16318901175038
438	RPLP0	0.162703128221565
439	NRG2	0.162547591945606
440	GABRA1	0.162293848228425
441	SYT7	0.162119028810441
442	SLC6A6	0.161268119711895
443	GABBR2	0.160802211776956
444	FRMPD4	0.160700764311664
445	DRP2	0.160683268485071
446	RPL36A	0.160592438743988
447	CACNB2	0.160112088444348
448	PLXNC1	0.160034817709954
449	RPL13A	0.159997805417541
450	CNIH3	0.159770062667678
451	RAPH1	0.159643944396389
452	ARFGAP3	0.159424211251516
453	LRRTM1	0.15923130951918
454	RPL14	0.159114605901698
455	KCNA1	0.158487517750204
456	HTR5A	0.158449536705947
457	GRIA3	0.158378819789213
458	RAP1A	0.158354487604224
459	GABRG3	0.158309042960083
460	RPL11	0.157703828417177
461	SYNGAP1	0.157618928939684
462	CPEB1	0.157477917135483
463	TNIK	0.157276987824326
464	LAMA2	0.156999271386269
465	PTK2	0.156987939694861
466	DOC2A	0.156935061868596
467	NDRG2	0.156891643249983
468	ATP2B2	0.156865076292538
469	GAP43	0.15671192766316
470	RIMBP3	0.156684367235727
471	AKAP9	0.155973016555279
472	RPS27A	0.155910700447417
473	ACTN2	0.155902789490215
474	RPL26	0.155627645025132
475	CACNG2	0.15558114346092
476	SLC8A2	0.155507530705893
477	TRIM9	0.155326682590034
478	UBA52	0.155261174287803
479	GABRB2	0.155215570428954
480	EPHA7	0.155113374726979
481	CTTNBP2	0.154759175838965
482	PLS3	0.154105630124859
483	SHISA7	0.153611108933786
484	PSEN2	0.153416337422747
485	CACNA1A	0.153134201046334
486	CPEB4	0.153031389181125
487	EEF2	0.152775910963278
488	RIMS4	0.152724539167117
489	TNR	0.152693676748174
490	HNRNPH1	0.152641207938184
491	RPS26	0.152330203085541
492	KCNJ9	0.152319814479769
493	CDH8	0.152120860016479
494	SRCIN1	0.151741006268091
495	EFNA5	0.151650866132385
496	KCNMA1	0.151435839712692
497	RPSA	0.151309911718113
498	FZD9	0.151213629699019
499	CRTC1	0.151142617402659
500	PPP2R1B	0.150981971886979
501	RPL35A	0.150954700035536
502	CHRNA4	0.150480679563317
503	APP	0.150166496482669
504	RPS5	0.149326110907159
505	ELAVL2	0.148980403461343
506	JAK2	0.148772148058215
507	CDH2	0.148677051274336
508	RIMS1	0.148525311682108
509	NETO1	0.148445007389332
510	ADCY1	0.1483046002094
511	CNTNAP1	0.148002542311475
512	EIF4A3	0.147484126446137
513	RPS12	0.147407681082012
514	ERC1	0.147336953141437
515	NGEF	0.147087235691071
516	PNKD	0.146949045699895
517	SNAPIN	0.146832711587207
518	SRC	0.146578200325427
519	BSN	0.146295376447271
520	CAMK2B	0.146050548672837
521	CTNND1	0.145875925535814
522	RPS6	0.145874721412887
523	RIMS2	0.145719003632227
524	NLGN1	0.145586483672717
525	ABL1	0.145483790107943
526	SPTBN2	0.144965970666031
527	DGKQ	0.144480696056277
528	GABRB1	0.144399697198536
529	SCG2	0.144397787126899
530	PTPRT	0.144284686419429
531	FXR2	0.14423009032322
532	LRRTM2	0.144099174845613
533	TSC1	0.144047904048894
534	AKAP7	0.143775272395123
535	RPL21	0.143736761258301
536	SH3GL1	0.143567427532612
537	RGS7	0.143424489471095
538	FBXL20	0.143250521967174
539	HNRNPU	0.142895935208961
540	TSC2	0.142790231458606
541	RAB21	0.142287191936596
542	LRRC4C	0.141923446121082
543	LRFN2	0.141914743739397
544	RPS20	0.141679872478026
545	HNRNPAB	0.141395319919122
546	CHRNB1	0.141223532610069
547	CABP1	0.140811069002288
548	TTYH1	0.140808662084475
549	BAIAP2	0.140706017500661
550	RPS25	0.140587776134672
551	LCK	0.140566759591035
552	EIF4EBP1	0.140075490960933
553	PLEKHG5	0.139979162186232
554	PPFIA4	0.139967291108037
555	RPL10A	0.139878620744738
556	CDH10	0.139684994947326
557	CTNND2	0.139423838106563
558	PCBP2	0.139416031199133
559	SYN1	0.139392524275381
560	DLGAP3	0.13937822125968
561	EPS15L1	0.139373299534392
562	CADM3	0.13923414192486
563	KLHL17	0.139018842346606
564	TACC3	0.138981479308205
565	CDH11	0.138485515711766
566	ATP2B1	0.138403247999466
567	STXBP5	0.138198621808794
568	CDK5R1	0.137931232592795
569	RPL31	0.137828230475204
570	DBN1	0.137815445893986
571	ITPR1	0.137730555731605
572	IQSEC3	0.137654067848569
573	PUM1	0.137606859853966
574	ARHGAP39	0.137483836212288
575	SYNE1	0.13745795662424
576	GRIA1	0.137355597683446
577	RPS9	0.137333109856072
578	ITGB1	0.137282074894179
579	RPL17	0.13700959900096
580	NCSTN	0.136784047735817
581	MAL2	0.136570035944813
582	PIP5K1C	0.13655883455591
583	SLC6A7	0.136334993504476
584	CYTH2	0.136258802905192
585	KCNA2	0.136240088012811
586	NLGN2	0.136193462104202
587	RPS10	0.136006508752635
588	RPS6KC1	0.135758131219711
589	WASF3	0.135679308131613
590	CLSTN3	0.135621738717961
591	RPL27	0.135337031965983
592	BTBD9	0.13515132884389
593	RPLP2	0.135082769314591
594	CNIH2	0.134908723425137
595	RAB10	0.134826278546372
596	SLC6A9	0.134648304695913
597	DLG1	0.134506417372026
598	DLGAP4	0.134179390486847
599	RPL24	0.134066643708683
600	CACNA1E	0.13399949079693
601	RNF10	0.133558691380849
602	CPSF2	0.133076569894426
603	DGKI	0.132872012937797
604	HTT	0.132768832125782
605	INA	0.132179943964023
606	AGRN	0.132087041479783
607	PPM1H	0.131492063865391
608	KIF17	0.131438408133255
609	SDCBP	0.131385388986187
610	RPH3A	0.131188021146847
611	RPL4	0.130880976424842
612	SLITRK1	0.130507781361445
613	DNM3	0.130132546296906
614	RAB35	0.130052904452017
615	STAT3	0.129649646755032
616	PHB	0.129479891317607
617	CHRM3	0.129275667212931
618	SNAP91	0.129275343096474
619	RPL10	0.129248186305217
620	DNAJB1	0.129215785361457
621	RPS16	0.129115428544107
622	TUFM	0.129041442510805
623	RPL19	0.128821564352435
624	PLXNA4	0.128385284426372
625	TANC2	0.128306578245212
626	DGKZ	0.12828774637825
627	PABPC1	0.128185025714887
628	GRID1	0.127577465790977
629	SLITRK3	0.127399275359009
630	RPLP1	0.127181925026825
631	LAMC1	0.127097312811657
632	CHRNB2	0.126986622793929
633	SLC6A17	0.126985870087923
634	SYN2	0.126978186673336
635	CPEB2	0.126378374156369
636	PSD	0.126338496587635
637	EPHB2	0.126203853265234
638	CYTH1	0.126005041977529
639	FRRS1L	0.125905413250184
640	SCN8A	0.125653680834325
641	CACNG7	0.125578256520844
642	STXBP5L	0.12556083001823
643	ABR	0.125400635635877
644	GRIN2A	0.125379760583076
645	KCNJ6	0.124995397148835
646	ADD2	0.124979745847065
647	AGAP2	0.124932898204761
648	SLC16A7	0.124691182215052
649	GRIPAP1	0.124297496479692
650	DMD	0.12421004912003
651	CHRM1	0.124077039192325
652	PRR7	0.124034282092593
653	UNC13A	0.124027927807574
654	GNB5	0.123886166089159
655	SEPT11	0.123414489086452
656	NCAN	0.123414232383326
657	LAMP1	0.123409079200528
658	ABHD17B	0.123098429260395
659	DBNL	0.123091040009363
660	OLFM1	0.123076488620263
661	RPL7A	0.122902602820075
662	DPYSL3	0.122855218409186
663	EIF4G1	0.122843136836061
664	PHB2	0.122837214480717
665	CTNNA2	0.122757022481681
666	RPL12	0.122367255779833
667	CAMK1	0.122353768647325
668	RPS3	0.122326899089501
669	DNM1L	0.122260692185772
670	SHANK2	0.122217262307214
671	CACNB4	0.122085868498838
672	FKBP1A	0.121919566282926
673	MARCKSL1	0.121891813582039
674	RNF216	0.121586472472778
675	NUMB	0.121509943290693
676	OPHN1	0.121056689120697
677	PPP3R1	0.120926296138847
678	SYT3	0.120877699397742
679	ARHGAP44	0.12077030824071
680	PRKAR2A	0.120730687474533
681	NTRK2	0.120713971209622
682	EEF2K	0.12046399311402
683	GPHN	0.120180371325249
684	SNCB	0.120058550280577
685	SEPT7	0.119516889235953
686	MECP2	0.11943728717856
687	APBA2	0.119144514051374
688	RPL8	0.119103379145212
689	SNX1	0.11894652499215
690	RPL28	0.118673076694431
691	NTRK3	0.118627543835972
692	MADD	0.118605581909535
693	PRRT2	0.118385811981912
694	GRM5	0.118377730782134
695	SEPT5	0.118343107681861
696	RTN4	0.117997450082312
697	ADAM23	0.117975668756815
698	KCNC4	0.117970728777767
699	APBA1	0.117453831101018
700	LRFN1	0.117101733566798
701	ACTR3	0.117039765200186
702	GABRA3	0.116978825606238
703	SYNGR3	0.116276447584575
704	GSK3B	0.116140983063837
705	FEZ1	0.115928424175139
706	CORO1A	0.115681088373771
707	OLFM2	0.115629233230029
708	SNCA	0.115532008526884
709	RAB11B	0.115525226867158
710	RPS2	0.11538197125465
711	FARP1	0.11519234177092
712	C1QBP	0.115141726480655
713	DLGAP2	0.114957470946372
714	MAPK1	0.114905362744464
715	EIF4B	0.114890899422161
716	SEPT3	0.114756950511706
717	ADAM10	0.114751720818406
718	CACNG8	0.114553436389794
719	SLC6A8	0.114491784095554
720	LRFN5	0.114447836889376
721	CACNA1B	0.113971787941831
722	SH3GL2	0.11394405327169
723	RBMX	0.113574163820401
724	GRIK5	0.113556474425772
725	KCNJ3	0.11351187670436
726	SEPT6	0.113355919273225
727	KCNQ5	0.113336587066884
728	RAB6B	0.113280880592348
729	IQSEC1	0.113214272343495
730	DLG2	0.112917025469041
731	RNF19A	0.112863936817357
732	ARPC2	0.11275462309823
733	TUBA1A	0.112468018854513
734	RPL34	0.112366396635735
735	CACNB1	0.112263170406364
736	GABRA4	0.112219129655076
737	ABHD6	0.111892900414824
738	PRKCE	0.111886744870444
739	CLU	0.111796196034513
740	SACM1L	0.111425886573129
741	AP3D1	0.111231645735753
742	RPS17	0.111229134385671
743	ROGDI	0.111116501256988
744	EPN1	0.110978754449877
745	HNRNPA2B1	0.11097709654794
746	MARK2	0.110976706713043
747	STAU1	0.110974918674757
748	GRIA4	0.110920430825865
749	RPL38	0.110828765580316
750	ATP6V1G1	0.110266575272212
751	SLC16A1	0.110194030856989
752	RPL23	0.110094119394896
753	SEMA4F	0.110077860748882
754	GABRB3	0.110071963529394
755	YWHAQ	0.109792794153515
756	ATP1A3	0.109669995959203
757	LRRTM3	0.109562241564355
758	WASF1	0.10950482802258
759	CALY	0.109354429125445
760	EIF4G2	0.109217740008382
761	SYT5	0.109159528151265
762	EIF4EBP2	0.108895050936359
763	KCNAB2	0.108808131477746
764	CLSTN1	0.108801759820239
765	TAOK2	0.108789901974238
766	PSEN1	0.108697186454176
767	RAB1B	0.108639783684758
768	DVL1	0.108616601633322
769	AMPH	0.107992507883744
770	NCAM1	0.107982678582401
771	SGTA	0.107522852833797
772	GIT1	0.107423964670167
773	MAPK10	0.107381973527688
774	GABRG2	0.107094303933637
775	PLCB4	0.107060856313515
776	RAC3	0.106951066278837
777	ARF4	0.106669938406341
778	RPS13	0.106650747611213
779	LRFN4	0.106587394888664
780	PAK3	0.106540214821062
781	CRK	0.106524833057412
782	RPL5	0.106508301410198
783	GLRB	0.106451283170356
784	RAP1B	0.106302157126754
785	HNRNPM	0.106276846470749
786	VAMP4	0.106177026723541
787	PPP1R9A	0.106043494138585
788	PICK1	0.105988397522655
789	RAB4A	0.105922330780697
790	RPS4X	0.105903315321656
791	FUBP1	0.105772941738506
792	RAB6A	0.105636204793355
793	NSMF	0.105521630674305
794	NR3C1	0.105511093509421
795	UBE3A	0.105335928611033
796	APC2	0.104928540060168
797	SV2A	0.104918525878849
798	EIF3A	0.104815912294511
799	GIPC1	0.104775476557902
800	RPS11	0.104726639325017
801	CLEC3B	0.104405969226957
802	RPL18	0.10417996120157
803	YWHAG	0.104092939842071
804	SLC3A2	0.10408345061892
805	STX6	0.103716179013892
806	ITSN1	0.103514895923907
807	CASKIN1	0.103373280333349
808	CSPG5	0.103227450918718
809	NRCAM	0.10321723094101
810	CTBP1	0.103177395415188
811	RPL22	0.102988409969513
812	CRIPT	0.102776697568736
813	GRN	0.102692640570452
814	DVL3	0.102654358860737
815	TPD52	0.102522441981725
816	DYNLL2	0.102205935689147
817	PCLO	0.102141003687903
818	GRIN2B	0.102136394201225
819	PAK2	0.102133152502222
820	DOCK7	0.102104448684506
821	MYH10	0.101865544523973
822	KPTN	0.101859578421554
823	KIF5A	0.101852396143676
824	NUMBL	0.101614113545309
825	PICALM	0.101421328538552
826	NLGN3	0.101413815418625
827	USP8	0.101274368291878
828	YWHAE	0.10111117759569
829	DAG1	0.100737205114659
830	LGI1	0.100673555148267
831	MAPK14	0.100455192032012
832	PRRT1	0.100437443582248
833	ARHGEF2	0.100378775099397
834	RPL6	0.100289906753521
835	PPP3CB	0.0997926856043462
836	PACSIN1	0.0997851677709253
837	ANKS1B	0.0996808624680498
838	WASL	0.0995025402599904
839	SYT1	0.0993213200831574
840	PTEN	0.0987926548723866
841	PSENEN	0.0987496967825322
842	ATP2B3	0.098378692517045
843	ATP6V1G2	0.098334050952754
844	RPS7	0.0982386981236954
845	NUFIP1	0.0981773131850998
846	NCS1	0.0979449907185885
847	NSG1	0.0978082614415644
848	DLGAP1	0.0977501684615193
849	CADM1	0.0975912692255775
850	EXOC3	0.0975736554306643
851	SEC22B	0.0974575730927829
852	NRG3	0.0974500426525201
853	SLC2A3	0.0974095365059146
854	ARL6IP5	0.0973234691375529
855	VPS45	0.0972512298630173
856	PFN2	0.0971785379775828
857	EHD1	0.0970202200175445
858	YWHAH	0.0967577936541185
859	PPP2R2A	0.0967376435585482
860	FXR1	0.096669663834622
861	ARRB2	0.0966088494196728
862	CNTN1	0.0964738867384566
863	PDE4A	0.0962069563011585
864	SNAP23	0.0961523969642248
865	ATP6V1B2	0.0960767439169126
866	DNAJC6	0.0959919625760108
867	SYT4	0.0959263684178314
868	CASK	0.0959137491095603
869	PPFIA3	0.0955506337797606
870	VCP	0.0954550734805653
871	ZDHHC5	0.0953984869564726
872	VDAC1	0.0953600662126819
873	PIN1	0.0952392196753367
874	SCAMP1	0.0951986463621685
875	PLCB1	0.0951274204456482
876	EPS15	0.0950364203883293
877	SPTBN1	0.0950311215228522
878	SVOP	0.0949373645208294
879	PTPRN2	0.0948700894145925
880	SH3GLB2	0.0948051252183449
881	PRKCI	0.0947529462141184
882	ARHGDIA	0.0946999632871155
883	APBB1	0.0945922724752631
884	PORCN	0.0944772307129742
885	EXOC4	0.0944299809774893
886	CFL1	0.0943518121183588
887	RPS6KB1	0.0942503672515272
888	SPTAN1	0.094016487586406
889	ARFGEF2	0.0939412748011614
890	CDKL5	0.0939190460325369
891	LHFPL4	0.0939011747559267
892	RPS15	0.0936098972407115
893	RAB3A	0.0934251440345348
894	CADPS	0.0932660204530749
895	SEPT8	0.0931627582639907
896	FMR1	0.0930967030865494
897	BCR	0.0930021705649284
898	NAPB	0.0929564704308865
899	GDI2	0.0929421131085437
900	GRIA2	0.0926739178098001
901	RPL15	0.0924141670431367
902	SLITRK4	0.0923357442251672
903	VAMP2	0.0922646933418549
904	ARF1	0.0918411828191509
905	TERF2	0.0917129601914514
906	DROSHA	0.0915801604456514
907	ELAVL1	0.0912084778378278
908	LRRC4B	0.09119869435965
909	STAU2	0.091186681015861
910	RAB11A	0.091182973681409
911	PFN1	0.0911642687648695
912	CDK5	0.0911382924399432
913	GABBR1	0.0909198630836531
914	MYO5A	0.090778451722842
915	VHL	0.0905174974972865
916	SNAP29	0.0904772668603414
917	VAMP3	0.0903907604552392
918	CTTN	0.0903380977395666
919	BACE1	0.0902839047350854
920	GRIN1	0.0902355063193784
921	NCKAP1	0.0902178482744971
922	ACTG1	0.0901475639835418
923	KPNA2	0.0901095057693836
924	CYFIP1	0.0899383215836762
925	RAB5A	0.0897691387465931
926	DLG3	0.0897064785145836
927	AAK1	0.08955998448154
928	SLC18A2	0.0894275548781597
929	ARHGEF7	0.0893748306280815
930	HNRNPK	0.0892691690404897
931	FLOT1	0.0890813125731452
932	MAP1LC3A	0.0888931954173376
933	PURA	0.0887223118779352
934	DPYSL2	0.0885563967263323
935	CLCN3	0.0884570404907687
936	ATP6V0D1	0.0884533467469383
937	DGKE	0.0881751694674344
938	STX1B	0.0881311667281117
939	VTI1A	0.0880274426259246
940	ROCK2	0.0879699936503818
941	ATP6AP1	0.087910159034453
942	NSF	0.0878624307384931
943	FBXO45	0.0878388807676018
944	NEDD4	0.0877730038906904
945	CHMP2B	0.0877519431752514
946	PPP2R1A	0.0877451751605688
947	HRAS	0.0876968187652062
948	GAPDH	0.087657649120458
949	CLPTM1	0.0876402921670973
950	DMXL2	0.0875908954906118
951	ACTB	0.0875447907726427
952	SHANK1	0.0874377561018946
953	ARHGEF9	0.0873020244102505
954	SNAP25	0.0872860784782798
955	ABI2	0.0872066274904826
956	HNRNPD	0.0872024464949445
957	AP2B1	0.0870787580997542
958	CYFIP2	0.0869876402138396
959	PPP1CA	0.0867571917471008
960	ACTR2	0.0866414151991783
961	CSNK2B	0.0863547525117805
962	STXBP1	0.0862809784437461
963	ATP6V1F	0.086096801786486
964	VPS11	0.0859457250294739
965	ATAD1	0.0857968497274179
966	ARPC5L	0.0857116326086575
967	RHOA	0.0852797205409607
968	RAB4B	0.0849517200348199
969	KPNA1	0.0846257845928169
970	PRKAR1A	0.084556554742135
971	CLTC	0.0844751716699075
972	SNAP47	0.0844549218892493
973	DNAJC5	0.0843742050496097
974	FLOT2	0.0843503579136779
975	PRKACA	0.0842913823989844
976	DNM1	0.084231538165487
977	RPL29	0.0842225358381404
978	AP2M1	0.0841833374100333
979	VPS16	0.0841275335381158
980	CLTA	0.0839434457516039
981	AKR1A1	0.0836263678412544
982	YWHAZ	0.0830564822919312
983	ATP6V0A1	0.0828535972887257
984	RHEB	0.0828321227313813
985	CAPRIN1	0.08282147499941
986	RAB2A	0.0828065810045216
987	PTPRA	0.0827315856564642
988	NF1	0.0826095883247711
989	VPS35	0.0825762101099427
990	ADD1	0.082466162937763
991	RAB18	0.0823838153364755
992	RTN3	0.082314138396639
993	ATG9A	0.0819584114327585
994	RAB5C	0.0818653711615905
995	VCPIP1	0.0818354525179431
996	STX7	0.081671977056921
997	EIF2S1	0.0815857903329478
998	PRKAR1B	0.081463696753969
999	EIF3B	0.0814001349103631
1000	EEF1A2	0.081374121486414
1001	CLTB	0.0813555799860935
1002	CPT1C	0.0811945551361019
1003	SCAMP5	0.0811771005325672
1004	GPM6A	0.0810544138537197
1005	HSPA8	0.0797913257491955
1006	SYT11	0.0797593039983883
1007	RAB8A	0.0797364406261288
1008	CANX	0.0796195495215486
1009	CUL3	0.079078116994007
1010	NAPG	0.079068111928789
1011	COMT	0.0788459120522864
1012	ARL8B	0.078843875944436
1013	SYP	0.0788368106022393
1014	ATP6V1E1	0.0785010591971657
1015	ABHD17A	0.0784725046343143
1016	VPS18	0.0781773170107403
1017	ATP6V1H	0.0780274977449916
1018	TRIM3	0.07784908540213
1019	ATP6V1D	0.077729244449206
1020	ADAM22	0.0777269369860355
1021	ARFGAP1	0.0776740020364613
1022	SYNGR1	0.077618656990992
1023	PPP1R9B	0.0774963740807598
1024	ATP6V0C	0.0773503687735435
1025	VPS33B	0.0768088416120937
1026	VAPA	0.0766125831704553
1027	RAB5B	0.0765180458525611
1028	SYNJ1	0.076391713482257
1029	HNRNPH2	0.0761457138748397
1030	CAPZB	0.0758594168235024
1031	EXOC2	0.0755643886962375
1032	ABI1	0.0753063141041687
1033	PPP2CA	0.0752818027136032
1034	NPTN	0.0747812985244399
1035	NAPA	0.0741431950933656
1036	HNRNPA3	0.0736349002855613
1037	CDC42	0.0734233679224312
1038	EIF4E	0.0732815148633059
1039	STX12	0.0732244215536382
1040	ATP6V1C1	0.0726024039587468
1041	RAC1	0.0706753142003506
1042	RAB14	0.0704560748695028
1043	EIF5A	0.0680363423503703
