# Supplementary material for: Transcriptional diversity in specific synaptic gene sets discriminates cortical neuronal identity
Source: Biol Direct. 2023 May 9;18:22. doi: 10.1186/s13062-023-00372-y (PMC10170694; doi:10.1186/s13062-023-00372-y)
Supplement: Supplementary file 2 — Additional file 2. Table S2. List of genes in each of the modules identified with WGCNA. [file 13062_2023_372_MOESM2_ESM.csv]

brown4	cyan	red	blue	darkgrey	green	black	white	darkorange	pink	yellow	turquoise	magenta	tan	lightyellow	darkgreen	salmon	lightgreen	lightcyan	royalblue	midnightblue	darkolivegreen	grey60	saddlebrown
ABI2	ACHE	ACTB	ACTG1	ADCY1	ADD1	ADRA1A	AKAP7	ALDOC	AP1S2	APP	ATP6V1F	BCAN	CALB1	CDH9	CHRNA5	CNR1	CPLX3	GABRA1	GRM7	KCNA2	MARCKSL1	NEFL	SLC17A8
ACTN1	CDH1	ARF1	AKR1A1	RIMBP2	APBA2	ALK	CNTN6	CBLN2	CACNG5	ARFGAP1	ATP6V1G1	CACNG2	CDH13	HTR1A	SH3GL3	EPS8	GAP43	GABRB2	MARCKS	MYO5A	RAC3	NEFM	WLS
ADD2	CLU	ATP6V0D1	AP2M1		APBB1	CNN3	DNM3		CALB2	ARL8B	CALY	CNTNAP4	CTNND2	PDYN		HTR3A	TMEM163	GABRG2	PTPRD	RAB6B		NPTX2
ADORA1	NOS1	ATP6V1D	ARPC5L		ARHGDIA	ERBB4	NCAM1		FXYD6	ATP1A3	CRIPT	CPLX1	GRIK3			NRXN3		KIF5A		SLC6A17
ARC	P2RX2	CFL1	ATAD1		BIN1	FRMPD4	PAK3		GLRA2	ATP6AP1	DPYSL2	DYNLL2	GRIN3A			P2RY1				YWHAG
ARHGEF2		CNIH2	ATP6V0C		CAMKV	GAD1			MAGI3	ATP6V0A1	HNRNPA2B1	ELAVL2	GRM1			SHISA9
ARHGEF9		CYTH2	ATP6V1B2		CLSTN1	GAD2			PCDH8	CANX	HNRNPH1	FEZ1	NETO1
ARPC2		GNB5	ATP6V1C1		CSPG5	GRIK1			PTPRZ1	CAPRIN1	PSENEN	GABRD	RAB27B
ATP2B1		GPM6A	ATP6V1E1		CTNNB1	GRIK2			SLC18A3	CLPTM1	RPL10	GRIA1	RAB3B
ATP2B2		HRAS	ATP6V1G2		CYFIP2	HAPLN1			SORCS3	CLSTN3	RPL10A	KCNA1	RGS9
ATP2B4		NAPA	ATP6V1H		DNM1	HOMER2			SYNPR	CTBP1	RPL11	KCNC1	UNC13C
ATP8A1		PIN1	CAMK1		MAP2K1	KCNN2			TIAM1	CTTN	RPL12	KCNC2
BAIAP2		PPP1CA	CAPZB		MAPK10	MAPK3			WNT5A	DNM1L	RPL13	KCNC3
BSN		RAB26	CDC42		NAPB	MPDZ			WNT7A	EEF2	RPL13A	NEFH
C1QL3		RAP1B	CDK5		NCKAP1	RAB3C				EIF4G2	RPL14	PACSIN2
CABP1		ROGDI	CLTA		NSF	RGS7BP				PPP2R1A	RPL15	PHB
CACNA1E		SDCBP	CLTB		NSMF	SLC32A1				PRKACA	RPL17	PNKD
CACNA2D1		SEPT7	EIF2S1		PACSIN1	SLC6A1				PTPRA	RPL18	PPP1CC
CACNB1		SNAP25	EIF4E		PIP5K1C	SV2C				RAB14	RPL18A	SCN1A
CACNG3		SYT5	EIF5A		PRKAR1B					RAB6A	RPL19	SPARCL1
CAMK2A		TPD52	GAPDH		SNAP91					RNF10	RPL21	SYT2
CAMK2B			GDI2		STXBP1					RTN3	RPL23	SYT3
CAMK4			GLRB		SVOP					SCAMP1	RPL23A	VAMP1
CHRM1			HNRNPH2		SYN1					SCAMP5	RPL24
CNIH3			HNRNPK		SYN2					SGTA	RPL26
CNKSR2			HSPA8		TRIM3					SV2A	RPL27
CORO1A			LAMP1							SYNGR3	RPL27A
DBN1			MAP1LC3A							SYP	RPL28
DGKB			NPTN							SYT11	RPL3
DGKZ			NSG1							VAMP2	RPL30
DLG1			PFN1							VCP	RPL31
DLGAP1			PFN2								RPL32
DLGAP4			PPP2CA								RPL34
DOC2A			PRKAR1A								RPL35
DTNBP1			RAB11A								RPL35A
EPHA4			RAB11B								RPL36
ERC2			RAB18								RPL36A
FKBP1A			RAB2A								RPL37
FRRS1L			RAB3A								RPL37A
GABRB1			RAB4B								RPL38
GABRB3			RAB5A								RPL5
GIPC1			RAC1								RPL6
GRASP			RPL4								RPL7
GRIA2			SNAP47								RPL7A
GRIA3			SNCB								RPL8
GRIN2B			STX7								RPL9
GRM3			TUBA1A								RPLP0
GSG1L			VAPA								RPLP1
HOMER1			VDAC1								RPLP2
HPCA			VPS35								RPS10
IGSF9B			YWHAE								RPS11
ITPKA			YWHAQ								RPS12
ITPR1											RPS13
KCNB1											RPS14
KCNMA1											RPS15
KPNA1											RPS15A
LRRC4C											RPS16
LZTS1											RPS17
LZTS3											RPS18
MAL2											RPS19
MAPK1											RPS2
MARK2											RPS20
NGEF											RPS21
NPTX1											RPS23
NPTXR											RPS24
NRCAM											RPS25
NRGN											RPS26
NRN1											RPS27
NRXN1											RPS27A
NUMB											RPS28
NUMBL											RPS3
OLFM1											RPS4X
PAK1											RPS5
PLCB1											RPS6
PPP1R1B											RPS7
PPP1R9A											RPS8
PPP3CA											RPS9
PPP3R1											RPSA
PRKCB											UBA52
PRKCG
PRRT2
PSD
PTK2
PTK2B
PTN
RGS14
RGS7
RTN4
RTN4R
SEC22B
SEPT11
SEPT5
SEPT8
SH3GL2
SH3GLB2
SHANK1
SHANK2
SIPA1L1
SLC17A7
SLC1A2
SLC30A3
SLC8A2
SLITRK1
SNCA
SORT1
SPTBN2
STX1A
STX6
SV2B
SYNE1
SYNPO
SYT4
TRIM9
TTYH1
WASF1
YWHAH
YWHAZ
